# Supplementary material for: Quality of Life in Patients with Hepatic Encephalopathy Treated with Rifaximin: A Systematic Review
Source: J Clin Med. 2026 Jul 16;15(14):5600. doi: 10.3390/jcm15145600 (PMC13413256; doi:10.3390/jcm15145600)
Supplement: Supplementary file 1 [file jcm-15-05600-s001.zip]

Archive with 2 entries (2 files):
- File S1. Supplementary Material.pdf
- Table S1. PRISMA_2020_checklist.pdf
